# Supplementary material for: HCoV- and SARS-CoV-2 Cross-Reactive T Cells in CVID Patients
Source: Front Immunol. 2020 Dec 23;11:607918. doi: 10.3389/fimmu.2020.607918 (PMC7785785; doi:10.3389/fimmu.2020.607918)
Supplement: Supplementary file 2 [file Table_1.xlsx]

## Sheet: CD4
Supplementary Table 1a: Raw data of CD154+CD137+CD4+ T cell frequency. Reactive T cells > 0.005% within total CD4+ T cells and with a ≥ 1.2-fold response of the background control (DMSO) were considered as positive.
unexposed HC	Raw Data CD4+ CD154+ CD137+	-Background CD4+ CD154+ CD137+		post COVID-19 HC	Raw Data CD4+ CD154+ CD137+	-Background CD4+ CD154+ CD137+		CVID	Raw Data CD4+ CD154+ CD137+	-Background CD4+ CD154+ CD137+
HC-1-SARS-CoV-2 N-term	0.099	0		COVID-1-SARS-CoV-2 N-term	0.26	0.11		CVID-1-SARS-CoV-2 N-term	0.19	0
HC-1-SARS-CoV-2 C-term	0.12	0		COVID-1-SARS-CoV-2 C-term	0.26	0.11		CVID-1-SARS-CoV-2 C-term	0.25	0.05
HC-1-SARS-CoV-2 NCAP	0.1	0		COVID-1-SARS-CoV-2 NCAP	0.42	0.27		CVID-1-SARS-CoV-2 NCAP	0.18	0
HC-1-HCoV-229E N-term	0.12	0		COVID-1-HCoV-229E N-term	0.19	0.04		CVID-1-HCoV-229E N-term	0.23	0.03
HC-1-HCoV-229E C-term	0.17	0.05		COVID-1-HCoV-229E C-term	0.2	0.05		CVID-1-HCoV-229E C-term	0.21	0.01
HC-1-HCoV-OC43 N-term	0.12	0		COVID-1-HCoV-OC43 N-term	0.16	0.01		CVID-1-HCoV-OC43 N-term	0.22	0.02
HC-1-HCoV-OC43 C-term	0.12	0		COVID-1-HCoV-OC43 C-term	0.25	0.1		CVID-1-HCoV-OC43 C-term	0.18	0
HC-1-SEB	38.2	38.08		COVID-1-SEB	37.4	37.25		CVID-1-SEB	38.4	38.2
HC-1-00 DMSO	0.12	0		COVID-1-00 DMSO	0.15	0		CVID-1-00 DMSO	0.2	0
HC-2-SARS-CoV-2 N-term	0.58	0.535		COVID-2-SARS-CoV-2 N-term	0.39	0.27		CVID-2-SARS-CoV-2 N-term	0.065	0
HC-2-SARS-CoV-2 C-term	0.09	0.045		COVID-2-SARS-CoV-2 C-term	0.28	0.16		CVID-2-SARS-CoV-2 C-term	0.068	0
HC-2-SARS-CoV-2 NCAP	0.057	0.012		COVID-2-SARS-CoV-2 NCAP	0.49	0.37		CVID-2-SARS-CoV-2 NCAP	0.057	0
HC-2-HCoV-229E N-term	0.072	0.027		COVID-2-HCoV-229E N-term	0.27	0.15		CVID-2-HCoV-229E N-term	0.048	0
HC-2-HCoV-229E C-term	0.05	0		COVID-2-HCoV-229E C-term	0.17	0.05		CVID-2-HCoV-229E C-term	0.05	0
HC-2-HCoV-OC43 N-term	0.069	0.024		COVID-2-HCoV-OC43 N-term	0.25	0.13		CVID-2-HCoV-OC43 N-term	0.055	0
HC-2-HCoV-OC43 C-term	0.055	0.01		COVID-2-HCoV-OC43 C-term	0.41	0.29		CVID-2-HCoV-OC43 C-term	0.055	0
HC-2-SEB	37.7	37.655		COVID-2-SEB	46.8	46.68		CVID-2-SEB	34.3	34.228
HC-2-00 DMSO	0.045	0		COVID-2-00 DMSO	0.12	0		CVID-2-00 DMSO	0.072	0
HC-3-SARS-CoV-2 N-term	0.083	0		COVID-3-SARS-CoV-2 N-term	0.21	0		CVID-3-SARS-CoV-2 N-term	0.08	0.019
HC-3-SARS-CoV-2 C-term	0.077	0		COVID-3-SARS-CoV-2 C-term	0.21	0		CVID-3-SARS-CoV-2 C-term	0.056	0
HC-3-SARS-CoV-2 NCAP	0.061	0		COVID-3-SARS-CoV-2 NCAP	0.2	0		CVID-3-SARS-CoV-2 NCAP	0.042	0
HC-3-HCoV-229E N-term	0.096	0.015		COVID-3-HCoV-229E N-term	0.18	0		CVID-3-HCoV-229E N-term	0.11	0.049
HC-3-HCoV-229E C-term	0.1	0.019		COVID-3-HCoV-229E C-term	0.19	0		CVID-3-HCoV-229E C-term	0.082	0.021
HC-3-HCoV-OC43 N-term	0.098	0.017		COVID-3-HCoV-OC43 N-term	0.17	0		CVID-3-HCoV-OC43 N-term	0.054	0
HC-3-HCoV-OC43 C-term	0.15	0.069		COVID-3-HCoV-OC43 C-term	0.2	0		CVID-3-HCoV-OC43 C-term	0.081	0.02
HC-3-SEB	41.7	41.619		COVID-3-SEB	39.7	39.49		CVID-3-SEB	35.3	35.239
HC-3-00 DMSO	0.081	0		COVID-3-00 DMSO	0.21	0		CVID-3-00 DMSO	0.061	0
HC-4-SARS-CoV-2 N-term	0.92	0.831		COVID-4-SARS-CoV-2 N-term	0.24	0.177		CVID-4-SARS-CoV-2 N-term	0.18	0.149
HC-4-SARS-CoV-2 C-term	0.57	0.481		COVID-4-SARS-CoV-2 C-term	0.11	0.047		CVID-4-SARS-CoV-2 C-term	0.12	0.089
HC-4-SARS-CoV-2 NCAP	0.33	0.241		COVID-4-SARS-CoV-2 NCAP	0.12	0.057		CVID-4-SARS-CoV-2 NCAP	0.026	0
HC-4-HCoV-229E N-term	0.62	0.531		COVID-4-HCoV-229E N-term	0.064	0		CVID-4-HCoV-229E N-term	0.032	0
HC-4-HCoV-229E C-term	0.16	0.071		COVID-4-HCoV-229E C-term	0.088	0.025		CVID-4-HCoV-229E C-term	0.036	0
HC-4-HCoV-OC43 N-term	0.1	0.011		COVID-4-HCoV-OC43 N-term	0.069	0		CVID-4-HCoV-OC43 N-term	0.027	0
HC-4-HCoV-OC43 C-term	0.16	0.071		COVID-4-HCoV-OC43 C-term	0.094	0.031		CVID-4-HCoV-OC43 C-term	0.042	0.011
HC-4-SEB	34.4	34.311		COVID-4-SEB	38.4	38.337		CVID-4-SEB	40.6	40.569
HC-4-00 DMSO	0.089	0		COVID-4-00 DMSO	0.063	0		CVID-4-00 DMSO	0.031	0
HC-5-SARS-CoV-2 N-term	0.048	0		COVID-5-SARS-CoV-2 N-term	0.29	0.05		CVID-5-SARS-CoV-2 N-term	0.3	0.02
HC-5-SARS-CoV-2 C-term	0.032	0		COVID-5-SARS-CoV-2 C-term	0.26	0.02		CVID-5-SARS-CoV-2 C-term	0.4	0.12
HC-5-SARS-CoV-2 NCAP	0.032	0		COVID-5-SARS-CoV-2 NCAP	0.28	0.04		CVID-5-SARS-CoV-2 NCAP	0.21	0
HC-5-HCoV-229E N-term	0.047	0		COVID-5-HCoV-229E N-term	0.21	0		CVID-5-HCoV-229E N-term	0.28	0
HC-5-HCoV-229E C-term	0.063	0		COVID-5-HCoV-229E C-term	0.18	0		CVID-5-HCoV-229E C-term	0.31	0.03
HC-5-HCoV-OC43 N-term	0.041	0		COVID-5-HCoV-OC43 N-term	0.24	0		CVID-5-HCoV-OC43 N-term	0.26	0
HC-5-HCoV-OC43 C-term	0.064	0		COVID-5-HCoV-OC43 C-term	0.18	0		CVID-5-HCoV-OC43 C-term	0.25	0
HC-5-SEB	33.2	33.133		COVID-5-SEB	27.8	27.56		CVID-5-SEB	46	45.72
HC-5-00 DMSO	0.067	0		COVID-5-00 DMSO	0.24	0		CVID-5-00 DMSO	0.28	0
HC-6-SARS-CoV-2 N-term	0.16	0.02		COVID-6-SARS-CoV-2 N-term	0.26	0.06		CVID-6-SARS-CoV-2 N-term	0.064	0
HC-6-SARS-CoV-2 C-term	0.16	0.02		COVID-6-SARS-CoV-2 C-term	0.39	0.19		CVID-6-SARS-CoV-2 C-term	0.085	0
HC-6-SARS-CoV-2 NCAP	0.12	0		COVID-6-SARS-CoV-2 NCAP	0.18	0		CVID-6-SARS-CoV-2 NCAP	0.092	0
HC-6-HCoV-229E N-term	0.15	0		COVID-6-HCoV-229E N-term	0.18	0		CVID-6-HCoV-229E N-term	0.1	0
HC-6-HCoV-229E C-term	0.14	0		COVID-6-HCoV-229E C-term	0.23	0.03		CVID-6-HCoV-229E C-term	0.097	0
HC-6-HCoV-OC43 N-term	0.13	0		COVID-6-HCoV-OC43 N-term	0.17	0		CVID-6-HCoV-OC43 N-term	0.08	0
HC-6-HCoV-OC43 C-term	0.15	0		COVID-6-HCoV-OC43 C-term	0.19	0		CVID-6-HCoV-OC43 C-term	0.099	0
HC-6-SEB	32	31.86		COVID-6-SEB	47	46.8		CVID-6-SEB	36.8	36.7
HC-6-00 DMSO	0.14	0		COVID-6-00 DMSO	0.2	0		CVID-6-00 DMSO	0.1	0
HC-7-SARS-CoV-2 N-term	0.8	0.63		COVID-7-SARS-CoV-2 N-term	0.68	0.624		CVID-7-SARS-CoV-2 N-term	0.094	0.027
HC-7-SARS-CoV-2 C-term	0.41	0.24		COVID-7-SARS-CoV-2 C-term	0.41	0.354		CVID-7-SARS-CoV-2 C-term	0.058	0
HC-7-SARS-CoV-2 NCAP	0.36	0.19		COVID-7-SARS-CoV-2 NCAP	0.1	0.044		CVID-7-SARS-CoV-2 NCAP	0.061	0
HC-7-HCoV-229E N-term	0.35	0.18		COVID-7-HCoV-229E N-term	0.076	0.02		CVID-7-HCoV-229E N-term	0.066	0
HC-7-HCoV-229E C-term	0.34	0.17		COVID-7-HCoV-229E C-term	0.081	0.025		CVID-7-HCoV-229E C-term	0.051	0
HC-7-HCoV-OC43 N-term	0.33	0.16		COVID-7-HCoV-OC43 N-term	0.098	0.042		CVID-7-HCoV-OC43 N-term	0.065	0
HC-7-HCoV-OC43 C-term	0.48	0.31		COVID-7-HCoV-OC43 C-term	0.12	0.064		CVID-7-HCoV-OC43 C-term	0.067	0
HC-7-SEB	41.5	41.33		COVID-7-SEB	35.5	35.444		CVID-7-SEB	43.4	43.333
HC-7-00 DMSO	0.17	0		COVID-7-00 DMSO	0.056	0		CVID-7-00 DMSO	0.067	0
HC-8-SARS-CoV-2 N-term	0.67	0.49		COVID-8-SARS-CoV-2 N-term	0.085	0		CVID-8-SARS-CoV-2 N-term	0.046	0
HC-8-SARS-CoV-2 C-term	0.22	0.04		COVID-8-SARS-CoV-2 C-term	0.11	0.022		CVID-8-SARS-CoV-2 C-term	0.033	0
HC-8-SARS-CoV-2 NCAP	0.15	0		COVID-8-SARS-CoV-2 NCAP	0.082	0		CVID-8-SARS-CoV-2 NCAP	0.053	0
HC-8-HCoV-229E N-term	0.14	0		COVID-8-HCoV-229E N-term	0.085	0		CVID-8-HCoV-229E N-term	0.037	0
HC-8-HCoV-229E C-term	0.14	0		COVID-8-HCoV-229E C-term	0.14	0.052		CVID-8-HCoV-229E C-term	0.043	0
HC-8-HCoV-OC43 N-term	0.11	0		COVID-8-HCoV-OC43 N-term	0.095	0		CVID-8-HCoV-OC43 N-term	0.055	0
HC-8-HCoV-OC43 C-term	0.16	0		COVID-8-HCoV-OC43 C-term	0.081	0		CVID-8-HCoV-OC43 C-term	0.04	0
HC-8-SEB	33.9	33.72		COVID-8-SEB	30.9	30.812		CVID-8-SEB	34.3	34.239
HC-8-00 DMSO	0.18	0		COVID-8-00 DMSO	0.088	0		CVID-8-00 DMSO	0.061	0
HC-9-SARS-CoV-2 N-term	0.17	0.097		COVID-9-SARS-CoV-2 N-term	2.54	2.41		CVID-9-SARS-CoV-2 N-term	1.39	0.22
HC-9-SARS-CoV-2 C-term	0.14	0.067		COVID-9-SARS-CoV-2 C-term	0.24	0.11		CVID-9-SARS-CoV-2 C-term	1.53	0.36
HC-9-SARS-CoV-2 NCAP	0.14	0.067		COVID-9-SARS-CoV-2 NCAP	0.25	0.12		CVID-9-SARS-CoV-2 NCAP	1.21	0.04
HC-9-HCoV-229E N-term	0.1	0.027		COVID-9-HCoV-229E N-term	0.17	0.04		CVID-9-HCoV-229E N-term	1.44	0.27
HC-9-HCoV-229E C-term	0.13	0.057		COVID-9-HCoV-229E C-term	0.17	0.04		CVID-9-HCoV-229E C-term	1.48	0.31
HC-9-HCoV-OC43 N-term	0.11	0.037		COVID-9-HCoV-OC43 N-term	0.14	0.01		CVID-9-HCoV-OC43 N-term	1.44	0.27
HC-9-HCoV-OC43 C-term	0.12	0.047		COVID-9-HCoV-OC43 C-term	0.18	0.05		CVID-9-HCoV-OC43 C-term	1.54	0.37
HC-9-SEB	47.8	47.727		COVID-9-SEB	44.1	43.97		CVID-9-SEB	42.2	41.03
HC-9-00 DMSO	0.073	0		COVID-9-00 DMSO	0.13	0		CVID-9-00 DMSO	1.17	0
HC-10-SARS-CoV-2 N-term	0.18	0.148		COVID-10-SARS-CoV-2 N-term	6.05	5.66		CVID-10-SARS-CoV-2 N-term	1.07	0.26
HC-10-SARS-CoV-2 C-term	0.058	0.026		COVID-10-SARS-CoV-2 C-term	0.22	0		CVID-10-SARS-CoV-2 C-term	0.9	0.09
HC-10-SARS-CoV-2 NCAP	0.047	0.015		COVID-10-SARS-CoV-2 NCAP	0.16	0		CVID-10-SARS-CoV-2 NCAP	0.84	0.03
HC-10-HCoV-229E N-term	0.051	0.019		COVID-10-HCoV-229E N-term	0.1	0		CVID-10-HCoV-229E N-term	1.06	0.25
HC-10-HCoV-229E C-term	0.054	0.022		COVID-10-HCoV-229E C-term	0.96	0.57		CVID-10-HCoV-229E C-term	0.81	0
HC-10-HCoV-OC43 N-term	0.058	0.026		COVID-10-HCoV-OC43 N-term	0.82	0.43		CVID-10-HCoV-OC43 N-term	0.27	0
HC-10-HCoV-OC43 C-term	0.06	0.028		COVID-10-HCoV-OC43 C-term	1.45	1.06		CVID-10-HCoV-OC43 C-term	0.091	0
HC-10-SEB	34	33.968		COVID-10-SEB	35	34.61		CVID-10-SEB	42.6	41.79
HC-10-00 DMSO	0.032	0		COVID-10-00 DMSO	0.39	0		CVID-10-00 DMSO	0.81	0
HC-11-SARS-CoV-2 N-term	0.05	0.022		COVID-11-SARS-CoV-2 N-term	0.67	0		CVID-11-SARS-CoV-2 N-term	0.68	0.03
HC-11-SARS-CoV-2 C-term	0.049	0.021		COVID-11-SARS-CoV-2 C-term	0.6	0		CVID-11-SARS-CoV-2 C-term	0.63	0
HC-11-SARS-CoV-2 NCAP	0.027	0		COVID-11-SARS-CoV-2 NCAP	0.56	0		CVID-11-SARS-CoV-2 NCAP	0.63	0
HC-11-HCoV-229E N-term	0.054	0.026		COVID-11-HCoV-229E N-term	0.54	0		CVID-11-HCoV-229E N-term	0.71	0.06
HC-11-HCoV-229E C-term	0.044	0.016		COVID-11-HCoV-229E C-term	0.58	0		CVID-11-HCoV-229E C-term	0.69	0.04
HC-11-HCoV-OC43 N-term	0.045	0.017		COVID-11-HCoV-OC43 N-term	0.44	0		CVID-11-HCoV-OC43 N-term	0.63	0
HC-11-HCoV-OC43 C-term	0.057	0.029		COVID-11-HCoV-OC43 C-term	0.58	0		CVID-11-HCoV-OC43 C-term	0.63	0
HC-11-SEB	43.9	43.872		COVID-11-SEB	34	33.21		CVID-11-SEB	37.1	36.45
HC-11-00 DMSO	0.028	0		COVID-11-00 DMSO	0.79	0		CVID-11-00 DMSO	0.65	0
HC-12-SARS-CoV-2 N-term	2.95	2.892
HC-12-SARS-CoV-2 C-term	0.91	0.852
HC-12-SARS-CoV-2 NCAP	0.22	0.162			= negative after substraction of background signal
HC-12-HCoV-229E N-term	0.9	0.842			= positive after substraction of background signal and value above threshold of 1.2-fold above background control
HC-12-HCoV-229E C-term	0.52	0.462		e.g. 0,015	= negative signal because it does not exceed the threshold of 1.2-fold above the background control
HC-12-HCoV-OC43 N-term	1.55	1.492
HC-12-HCoV-OC43 C-term	1.35	1.292		SEB	= Superantigen Staphylococcal enterotoxin B
HC-12-SEB	35.5	35.442		00 DMSO	= background control only stimulated with DMSO
HC-12-00 DMSO	0.058	0

## Sheet: CD8
Supplementary Table 1b: Raw data of CD137+CD8+ T cell frequency. Reactive T cells > 0.005% within total CD4+ T cells and with a ≥ 1.2-fold response of the background control (DMSO) were considered as positive.
unexposed HC	Raw Data CD8+ CD137+	-Background CD8+ CD137+		post COVID-19 HC	Raw Data CD8+ CD137+	-Background CD8+ CD137+		CVID	Raw Data CD8+ CD137+	-Background CD8+ CD137+
HC-1-SARS-CoV-2 N-term	6.25	2.82		COVID-1-SARS-CoV-2 N-term	1.89	0.48		CVID-1-SARS-CoV-2 N-term	2.73	0.78
HC-1-SARS-CoV-2 C-term	6.23	2.8		COVID-1-SARS-CoV-2 C-term	2.1	0.69		CVID-1-SARS-CoV-2 C-term	2.87	0.92
HC-1-SARS-CoV-2 NCAP	5.03	1.6		COVID-1-SARS-CoV-2 NCAP	2.32	0.91		CVID-1-SARS-CoV-2 NCAP	2.49	0.54
HC-1-HCoV-229E N-term	4.31	0.88		COVID-1-HCoV-229E N-term	1.97	0.56		CVID-1-HCoV-229E N-term	2.89	0.94
HC-1-HCoV-229E C-term	4.39	0.96		COVID-1-HCoV-229E C-term	2.07	0.66		CVID-1-HCoV-229E C-term	2.92	0.97
HC-1-HCoV-OC43 N-term	4.77	1.34		COVID-1-HCoV-OC43 N-term	1.82	0.41		CVID-1-HCoV-OC43 N-term	2.2	0.25
HC-1-HCoV-OC43 C-term	4.55	1.12		COVID-1-HCoV-OC43 C-term	1.5	0		CVID-1-HCoV-OC43 C-term	2.18	0.23
HC-1-SEB	49.3	45.87		COVID-1-SEB	36.7	35.29		CVID-1-SEB	40.4	38.45
HC-1-00 DMSO	3.43	0		COVID-1-00 DMSO	1.41	0		CVID-1-00 DMSO	1.95	0
HC-2-SARS-CoV-2 N-term	6.49	5.02		COVID-2-SARS-CoV-2 N-term	3.25	1.23		CVID-2-SARS-CoV-2 N-term	2.07	0.59
HC-2-SARS-CoV-2 C-term	2.71	1.24		COVID-2-SARS-CoV-2 C-term	2.46	0.44		CVID-2-SARS-CoV-2 C-term	2.82	1.34
HC-2-SARS-CoV-2 NCAP	2.41	0.94		COVID-2-SARS-CoV-2 NCAP	2.48	0.46		CVID-2-SARS-CoV-2 NCAP	2.05	0.57
HC-2-HCoV-229E N-term	2.34	0.87		COVID-2-HCoV-229E N-term	2.8	0.78		CVID-2-HCoV-229E N-term	1.78	0.3
HC-2-HCoV-229E C-term	2.46	0.99		COVID-2-HCoV-229E C-term	2.55	0.53		CVID-2-HCoV-229E C-term	1.97	0.49
HC-2-HCoV-OC43 N-term	2.26	0.79		COVID-2-HCoV-OC43 N-term	3.81	1.79		CVID-2-HCoV-OC43 N-term	1.66	0.18
HC-2-HCoV-OC43 C-term	2.49	1.02		COVID-2-HCoV-OC43 C-term	2.49	0.47		CVID-2-HCoV-OC43 C-term	1.82	0.34
HC-2-SEB	60.2	58.73		COVID-2-SEB	53	50.98		CVID-2-SEB	47.1	45.62
HC-2-00 DMSO	1.47	0		COVID-2-00 DMSO	2.02	0		CVID-2-00 DMSO	1.48	0
HC-3-SARS-CoV-2 N-term	8.18	3.3		COVID-3-SARS-CoV-2 N-term	2.58	0		CVID-3-SARS-CoV-2 N-term	1.04	0.09
HC-3-SARS-CoV-2 C-term	8.32	3.44		COVID-3-SARS-CoV-2 C-term	2.65	0		CVID-3-SARS-CoV-2 C-term	1.06	0.11
HC-3-SARS-CoV-2 NCAP	6.46	1.58		COVID-3-SARS-CoV-2 NCAP	2.78	0		CVID-3-SARS-CoV-2 NCAP	0.83	0
HC-3-HCoV-229E N-term	7.71	2.83		COVID-3-HCoV-229E N-term	2.46	0		CVID-3-HCoV-229E N-term	0.95	0
HC-3-HCoV-229E C-term	6.7	1.82		COVID-3-HCoV-229E C-term	2.89	0		CVID-3-HCoV-229E C-term	1.1	0.15
HC-3-HCoV-OC43 N-term	6.52	1.64		COVID-3-HCoV-OC43 N-term	3.11	0.2		CVID-3-HCoV-OC43 N-term	1.01	0.06
HC-3-HCoV-OC43 C-term	7.1	2.22		COVID-3-HCoV-OC43 C-term	3.31	0.4		CVID-3-HCoV-OC43 C-term	1.06	0.11
HC-3-SEB	51.3	46.42		COVID-3-SEB	42.4	39.49		CVID-3-SEB	38.5	37.55
HC-3-00 DMSO	4.88	0		COVID-3-00 DMSO	2.91	0		CVID-3-00 DMSO	0.95	0
HC-4-SARS-CoV-2 N-term	1.41	0.98		COVID-4-SARS-CoV-2 N-term	2.52	1.17		CVID-4-SARS-CoV-2 N-term	2.89	0
HC-4-SARS-CoV-2 C-term	0.9	0.47		COVID-4-SARS-CoV-2 C-term	3.99	2.64		CVID-4-SARS-CoV-2 C-term	2.97	0
HC-4-SARS-CoV-2 NCAP	1.61	1.18		COVID-4-SARS-CoV-2 NCAP	1.74	0.39		CVID-4-SARS-CoV-2 NCAP	2.8	0
HC-4-HCoV-229E N-term	1.01	0.58		COVID-4-HCoV-229E N-term	1.81	0.46		CVID-4-HCoV-229E N-term	2.8	0
HC-4-HCoV-229E C-term	0.96	0.53		COVID-4-HCoV-229E C-term	1.96	0.61		CVID-4-HCoV-229E C-term	2.81	0
HC-4-HCoV-OC43 N-term	0.52	0.09		COVID-4-HCoV-OC43 N-term	1.84	0.49		CVID-4-HCoV-OC43 N-term	3.02	0.05
HC-4-HCoV-OC43 C-term	0.76	0.33		COVID-4-HCoV-OC43 C-term	1.86	0.51		CVID-4-HCoV-OC43 C-term	2.76	0
HC-4-SEB	35.9	35.47		COVID-4-SEB	46.9	45.55		CVID-4-SEB	55.9	52.93
HC-4-00 DMSO	0.43	0		COVID-4-00 DMSO	1.35	0		CVID-4-00 DMSO	2.97	0
HC-5-SARS-CoV-2 N-term	1.91	0.65		COVID-5-SARS-CoV-2 N-term	1.1	0		CVID-5-SARS-CoV-2 N-term	3.1	0.53
HC-5-SARS-CoV-2 C-term	0.97	0		COVID-5-SARS-CoV-2 C-term	1.11	0.01		CVID-5-SARS-CoV-2 C-term	3.04	0.47
HC-5-SARS-CoV-2 NCAP	1.26	0		COVID-5-SARS-CoV-2 NCAP	1.32	0.22		CVID-5-SARS-CoV-2 NCAP	2.46	0
HC-5-HCoV-229E N-term	1.52	0.26		COVID-5-HCoV-229E N-term	1.17	0.07		CVID-5-HCoV-229E N-term	2.82	0.25
HC-5-HCoV-229E C-term	1.54	0.28		COVID-5-HCoV-229E C-term	1.06	0		CVID-5-HCoV-229E C-term	2.92	0.35
HC-5-HCoV-OC43 N-term	1.56	0.3		COVID-5-HCoV-OC43 N-term	1.19	0.09		CVID-5-HCoV-OC43 N-term	2.56	0
HC-5-HCoV-OC43 C-term	1.59	0.33		COVID-5-HCoV-OC43 C-term	1.04	0		CVID-5-HCoV-OC43 C-term	2.94	0.37
HC-5-SEB	37.1	35.84		COVID-5-SEB	35.4	34.3		CVID-5-SEB	54.6	52.03
HC-5-00 DMSO	1.26	0		COVID-5-00 DMSO	1.1	0		CVID-5-00 DMSO	2.57	0
HC-6-SARS-CoV-2 N-term	1.02	0.39		COVID-6-SARS-CoV-2 N-term	2.28	0.37		CVID-6-SARS-CoV-2 N-term	2.52	0.13
HC-6-SARS-CoV-2 C-term	0.81	0.18		COVID-6-SARS-CoV-2 C-term	2.06	0.15		CVID-6-SARS-CoV-2 C-term	2.4	0.01
HC-6-SARS-CoV-2 NCAP	0.95	0.32		COVID-6-SARS-CoV-2 NCAP	1.98	0.07		CVID-6-SARS-CoV-2 NCAP	2.36	0
HC-6-HCoV-229E N-term	0.92	0.29		COVID-6-HCoV-229E N-term	2.12	0.21		CVID-6-HCoV-229E N-term	2.61	0.22
HC-6-HCoV-229E C-term	0.88	0.25		COVID-6-HCoV-229E C-term	2.01	0.1		CVID-6-HCoV-229E C-term	2.45	0.06
HC-6-HCoV-OC43 N-term	0.86	0.23		COVID-6-HCoV-OC43 N-term	1.88	0		CVID-6-HCoV-OC43 N-term	2.44	0.05
HC-6-HCoV-OC43 C-term	0.71	0.08		COVID-6-HCoV-OC43 C-term	2.29	0.38		CVID-6-HCoV-OC43 C-term	2.31	0
HC-6-SEB	40	39.37		COVID-6-SEB	42.5	40.59		CVID-6-SEB	46.6	44.21
HC-6-00 DMSO	0.63	0		COVID-6-00 DMSO	1.91	0		CVID-6-00 DMSO	2.39	0
HC-7-SARS-CoV-2 N-term	0.84	0.22		COVID-7-SARS-CoV-2 N-term	2.77	1.45		CVID-7-SARS-CoV-2 N-term	1.41	0
HC-7-SARS-CoV-2 C-term	0.66	0.04		COVID-7-SARS-CoV-2 C-term	2.09	0.77		CVID-7-SARS-CoV-2 C-term	1.88	0.36
HC-7-SARS-CoV-2 NCAP	0.65	0.03		COVID-7-SARS-CoV-2 NCAP	2.02	0.7		CVID-7-SARS-CoV-2 NCAP	1.61	0.09
HC-7-HCoV-229E N-term	0.88	0.26		COVID-7-HCoV-229E N-term	2.22	0.9		CVID-7-HCoV-229E N-term	1.54	0.02
HC-7-HCoV-229E C-term	0.72	0.1		COVID-7-HCoV-229E C-term	2.08	0.76		CVID-7-HCoV-229E C-term	1.53	0.01
HC-7-HCoV-OC43 N-term	0.72	0.1		COVID-7-HCoV-OC43 N-term	2.04	0.72		CVID-7-HCoV-OC43 N-term	1.52	0
HC-7-HCoV-OC43 C-term	0.76	0.14		COVID-7-HCoV-OC43 C-term	1.72	0.4		CVID-7-HCoV-OC43 C-term	1.64	0.12
HC-7-SEB	44.9	44.28		COVID-7-SEB	44.2	42.88		CVID-7-SEB	69.6	68.08
HC-7-00 DMSO	0.62	0		COVID-7-00 DMSO	1.32	0		CVID-7-00 DMSO	1.52	0
HC-8-SARS-CoV-2 N-term	0.84	0.19		COVID-8-SARS-CoV-2 N-term	1.11	0.14		CVID-8-SARS-CoV-2 N-term	2.72	0.68
HC-8-SARS-CoV-2 C-term	0.52	0		COVID-8-SARS-CoV-2 C-term	0.97	0		CVID-8-SARS-CoV-2 C-term	2.42	0.38
HC-8-SARS-CoV-2 NCAP	0.67	0.02		COVID-8-SARS-CoV-2 NCAP	1.15	0.18		CVID-8-SARS-CoV-2 NCAP	2.1	0.06
HC-8-HCoV-229E N-term	0.66	0.01		COVID-8-HCoV-229E N-term	1.16	0.19		CVID-8-HCoV-229E N-term	1.95	0
HC-8-HCoV-229E C-term	0.59	0		COVID-8-HCoV-229E C-term	1.06	0.09		CVID-8-HCoV-229E C-term	2.24	0.2
HC-8-HCoV-OC43 N-term	0.68	0.03		COVID-8-HCoV-OC43 N-term	1.07	0.1		CVID-8-HCoV-OC43 N-term	2.2	0.16
HC-8-HCoV-OC43 C-term	0.55	0		COVID-8-HCoV-OC43 C-term	1.03	0.06		CVID-8-HCoV-OC43 C-term	2.27	0.23
HC-8-SEB	37.9	37.25		COVID-8-SEB	45	44.03		CVID-8-SEB	61.4	59.36
HC-8-00 DMSO	0.65	0		COVID-8-00 DMSO	0.97	0		CVID-8-00 DMSO	2.04	0
HC-9-SARS-CoV-2 N-term	0.69	0.17		COVID-9-SARS-CoV-2 N-term	3.33	2.34		CVID-9-SARS-CoV-2 N-term	2.94	0.17
HC-9-SARS-CoV-2 C-term	0.7	0.18		COVID-9-SARS-CoV-2 C-term	1.05	0.06		CVID-9-SARS-CoV-2 C-term	3.39	0.62
HC-9-SARS-CoV-2 NCAP	0.63	0.11		COVID-9-SARS-CoV-2 NCAP	1.14	0.15		CVID-9-SARS-CoV-2 NCAP	2.8	0.03
HC-9-HCoV-229E N-term	0.7	0.18		COVID-9-HCoV-229E N-term	1.06	0.07		CVID-9-HCoV-229E N-term	2.8	0.03
HC-9-HCoV-229E C-term	0.67	0.15		COVID-9-HCoV-229E C-term	0.97	0		CVID-9-HCoV-229E C-term	3.15	0.38
HC-9-HCoV-OC43 N-term	0.66	0.14		COVID-9-HCoV-OC43 N-term	1.13	0.14		CVID-9-HCoV-OC43 N-term	3.26	0.49
HC-9-HCoV-OC43 C-term	0.81	0.29		COVID-9-HCoV-OC43 C-term	1.23	0.24		CVID-9-HCoV-OC43 C-term	3.25	0.48
HC-9-SEB	54.8	54.28		COVID-9-SEB	46.9	45.91		CVID-9-SEB	59.7	56.93
HC-9-00 DMSO	0.52	0		COVID-9-00 DMSO	0.99	0		CVID-9-00 DMSO	2.77	0
HC-10-SARS-CoV-2 N-term	1.26	0.35		COVID-10-SARS-CoV-2 N-term	7.14	5.93		CVID-10-SARS-CoV-2 N-term	27.7	1.2
HC-10-SARS-CoV-2 C-term	1.25	0.34		COVID-10-SARS-CoV-2 C-term	1	0		CVID-10-SARS-CoV-2 C-term	28.2	1.7
HC-10-SARS-CoV-2 NCAP	1.37	0.46		COVID-10-SARS-CoV-2 NCAP	0.94	0		CVID-10-SARS-CoV-2 NCAP	27.3	0.8
HC-10-HCoV-229E N-term	1	0.09		COVID-10-HCoV-229E N-term	0.9	0		CVID-10-HCoV-229E N-term	25	0
HC-10-HCoV-229E C-term	0.99	0.08		COVID-10-HCoV-229E C-term	2.43	1.22		CVID-10-HCoV-229E C-term	23.3	0
HC-10-HCoV-OC43 N-term	1.05	0.14		COVID-10-HCoV-OC43 N-term	2.22	1.01		CVID-10-HCoV-OC43 N-term	22.9	0
HC-10-HCoV-OC43 C-term	0.98	0.07		COVID-10-HCoV-OC43 C-term	2.98	1.77		CVID-10-HCoV-OC43 C-term	24.6	0
HC-10-SEB	41.3	40.39		COVID-10-SEB	45.9	44.69		CVID-10-SEB	62.1	35.6
HC-10-00 DMSO	0.91	0		COVID-10-00 DMSO	1.21	0		CVID-10-00 DMSO	26.5	0
HC-11-SARS-CoV-2 N-term	2.26	1.15		COVID-11-SARS-CoV-2 N-term	2.07	0.53		CVID-11-SARS-CoV-2 N-term	5.19	0.91
HC-11-SARS-CoV-2 C-term	2.08	0.97		COVID-11-SARS-CoV-2 C-term	2.2	0.66		CVID-11-SARS-CoV-2 C-term	4.66	0.38
HC-11-SARS-CoV-2 NCAP	1.78	0.67		COVID-11-SARS-CoV-2 NCAP	1.99	0.45		CVID-11-SARS-CoV-2 NCAP	4.8	0.52
HC-11-HCoV-229E N-term	1.98	0.87		COVID-11-HCoV-229E N-term	2.1	0.56		CVID-11-HCoV-229E N-term	4.77	0.49
HC-11-HCoV-229E C-term	1.94	0.83		COVID-11-HCoV-229E C-term	1.91	0.37		CVID-11-HCoV-229E C-term	4.91	0.63
HC-11-HCoV-OC43 N-term	2.12	1.01		COVID-11-HCoV-OC43 N-term	2.18	0.64		CVID-11-HCoV-OC43 N-term	4.78	0.5
HC-11-HCoV-OC43 C-term	1.87	0.76		COVID-11-HCoV-OC43 C-term	2.23	0.69		CVID-11-HCoV-OC43 C-term	4.98	0.7
HC-11-SEB	55	53.89		COVID-11-SEB	68.7	67.16		CVID-11-SEB	42.3	38.02
HC-11-00 DMSO	1.11	0		COVID-11-00 DMSO	1.54	0		CVID-11-00 DMSO	4.28	0
HC-12-SARS-CoV-2 N-term	2.79	2.03
HC-12-SARS-CoV-2 C-term	1.37	0.61			= negative after substraction of background signal
HC-12-SARS-CoV-2 NCAP	0.94	0.18			= positive after substraction of background signal and value above threshold of 1.2-fold above background control
HC-12-HCoV-229E N-term	1.33	0.57		e.g. 0,015	= negative signal because it does not exceed the threshold of 1.2-fold above the background control
HC-12-HCoV-229E C-term	1.13	0.37
HC-12-HCoV-OC43 N-term	1.71	0.95		SEB	= Superantigen Staphylococcal enterotoxin B
HC-12-HCoV-OC43 C-term	1.8	1.04		00 DMSO	= background control only stimulated with DMSO
HC-12-SEB	31.4	30.64
HC-12-00 DMSO	0.76	0
